# Supplementary material for: A Nutrition Counseling Curriculum to Address Cardiovascular Risk Reduction for Internal Medicine Residents
Source: MedEdPORTAL. 2020 Nov 11;16:11027. doi: 10.15766/mep_2374-8265.11027 (PMC7666832; doi:10.15766/mep_2374-8265.11027)
Supplement: Supplementary file 1 — Session 1 Preceptor Handout.docxSession 1 Resident Handout.docxSession 2 Preceptor Handout.docxSession 2 Resident Handout.docxTake-Home Handout.docxPre-and Postsurvey.docx [file mep_2374-8265.11027-s001.zip]

Archive with 7 entries (7 files):
- A. Session 1 Preceptor Handout.docx
- B. Session 1 Resident Handout.docx
- C. Session 2 Preceptor Handout.docx
- D. Session 2 Resident Handout.docx
- E. Take-Home Handout.docx
- F. Pre-and Postsurvey.docx
- _Educational_Summary_Report_11027.pdf
